# Supplementary material for: In Situ Synthesis of Highly Fluorescent, Phosphorus-Doping Carbon-Dot-Functionalized, Dendritic Silica Nanoparticles Applied for Multi-Component Lateral Flow Immunoassay
Source: Sensors (Basel). 2023 Dec 19;24(1):19. doi: 10.3390/s24010019 (PMC10780618; doi:10.3390/s24010019)
Supplement: Supplementary file 1 [file sensors-24-00019-s001.zip]

Archive with 1 entries (1 files):
- sensors-2764133-supplementary.pdf
